# Supplementary material for: Molecular Epidemic Characteristics and Genetic Evolution of Porcine Circovirus Type 2 in Henan, China
Source: Vet Sci. 2025 Apr 7;12(4):343. doi: 10.3390/vetsci12040343 (PMC12031534; doi:10.3390/vetsci12040343)
Supplement: Supplementary file 1 [file vetsci-12-00343-s001.zip]

Archive with 1 entries (1 files):
- vetsci-3552675-supplementary.pdf
